# Supplementary material for: Clinical characteristics and drug–drug interactions in human epidermal growth factor receptor 2-positive breast cancer treated with trastuzumab deruxtecan: real-world data from the DE-REAL study
Source: Oncologist. 2026 Jan 23;31(2):oyaf402. doi: 10.1093/oncolo/oyaf402 (PMC12848230; doi:10.1093/oncolo/oyaf402)
Supplement: oyaf402_Supplementary_Data [file oyaf402_supplementary_data.zip]

Archive with 6 entries (6 files):
- Supp. Table 3.docx
- Supp. Table 4.docx
- Supp.Table 1.docx
- Suppl. Fig. 1 dereal.docx
- Suppl.Fig. 2 dereal.docx
- Suppl.Table 2 .docx
